# Supplementary material for: HEV ORF2 protein-antibody complex deposits are associated with glomerulonephritis in hepatitis E with reduced immune status
Source: Nat Commun. 2024 Oct 14;15:8849. doi: 10.1038/s41467-024-53072-0 (PMC11471813; doi:10.1038/s41467-024-53072-0)
Supplement: Supplementary file 4 — Source data [file 41467_2024_53072_MOESM4_ESM.xlsx]

## Sheet: Figure 1
Leblond, Helmchen et al.	Source Data Figure 1a
Date	Creatinine (µmol/L)	Proteinuria (mg/mmol creatinine)	ALAT(GPT) (U/L)	Kidney transplant biopsies	Treatments	Steroids per os (mg/d)	Steroids i.v. (mg/d)
2007-04-30	640
2007-05-02	500				Kideny transplantation
2007-05-03	463
2007-05-04	366
2007-05-05	274
2007-05-06	200
2007-05-07	175
2007-05-08	163
2007-05-09	175
2007-05-10	172
2007-05-11	172
2007-05-12	188
2007-05-14	198
2007-05-16	200
2007-05-18	190
2007-05-22	254
2007-05-25	321
2007-05-26	310
2007-05-27	264
2007-05-30	139
2007-06-01	138			Biopsy 1
2007-06-05	171
2007-06-08	162
2007-06-12	164
2007-06-19	166
2007-06-26	178
2007-07-03	183
2007-07-10	190
2007-07-13	168
2007-07-20	170
2007-07-27	178
2007-08-03	217
2007-08-10	217
2007-08-14	246
2007-08-16	249			Biopsy 2
2007-08-21	262
2007-08-24	224
2007-08-31	316
2007-09-07	253
2007-09-14	338
2007-09-21	315
2007-09-28	257
2007-10-12	225
2007-10-26	197
2007-11-14	186
2007-11-15				Boiopsy 3
2007-11-20	196
2007-12-04	204
2007-12-21	215
2008-01-04	215
2008-05-09	189		90
2009-01-01
2009-06-19	180
2010-04-30	161
2011-04-08	169
2012-04-13	186
2013-04-26	189
2014-03-01
2014-05-23	163
2015-05-22	240
2016-04-22	207
2016-07-01
2016-11-25		18.1	0
			0
2017-01-31	191
2017-04-27	224	19.2	312
2017-04-28	208
2017-06-02	391
2017-06-03	236
2017-06-04	182
2017-06-05
2017-06-06
2017-06-07	150
2017-06-08
2017-06-09
2017-06-12
2017-07-28	239
2017-09-11	221
2017-09-19	193	22
2017-10-03	257
2017-10-31	143	192
2017-12-05	200	30.8
2018-01-15	162	160
2018-02-01
2018-03-22	174
2018-04-06	149		174
2018-04-19	159		156
2018-05-24	174	460	162
2018-05-31	185		186
2018-06-02
2018-06-05	187
2018-06-06
2018-06-07
2018-06-12	218
2018-06-21	210
2018-07-13
2018-07-17
2018-07-20		273
2018-07-31	273	331		Biopsy 4
2018-08-09	297		114
2018-08-10					Start therapy with steroids	50
2018-08-11						50
2018-08-12						50
2018-08-13	338		134			50
2018-08-14		579				50
2018-08-15	310					10
2018-08-16		418				10
2018-08-17	300					10
2018-08-18						10
2018-08-19						10
2018-08-20						10
2018-08-21						10
2018-08-22	346		232			7.5
2018-08-23						7.5
2018-08-24						7.5
2018-08-25						7.5
2018-08-26						7.5
2018-08-27						7.5
2018-08-28						7.5
2018-08-29				Biopsy 5		7.5
2018-08-30	386	300	238			7.5	500
2018-08-31							500
2018-09-01							500
2018-09-02	486		218			20
2018-09-03	497					20
2018-09-04	511	384				20
2018-09-05	523					20
2018-09-06						20
2018-09-07	529					20
2018-09-08						20
2018-09-09						20
2018-09-10	573					20
2018-09-11	537					20
2018-09-12	525					20
2018-09-13	533		286			20
2018-09-14	504					20
2018-09-15						20
2018-09-16						20
2018-09-17						20
2018-09-18						20
2018-09-19						20
2018-09-20						20
2018-09-21	499					20
2018-09-22						20
2018-09-23						20
2018-09-24						20
2018-09-25						20
2018-09-26						20
2018-09-27						20
2018-09-28	410	221	302			20
2018-09-29						20
2018-09-30						20
2018-10-01						20
2018-10-02						20
2018-10-03						20
2018-10-04						20
2018-10-05	416		204			20
2018-10-06						20
2018-10-07						20
2018-10-08	408		176			20
2018-10-09	395					20
2018-10-10						20
2018-10-11					Start hemodialysis	20
2018-10-12						20
2018-10-13						20
2018-10-14						20
2018-10-15			130			20
2018-10-16	289					20
2018-10-17						20
2018-10-18	312		124			7.5
2018-10-19	312					7.5
2018-10-20						7.5
2018-10-21						7.5
2018-10-22						7.5
2018-10-23						7.5
2018-10-24	321					7.5
2018-10-25						7.5
2018-10-26						7.5
2018-10-27						7.5
2018-10-28						7.5
2018-10-29						7.5
2018-10-30	512					7.5
2018-10-31						7.5
2018-11-01	431					7.5
2018-11-02						7.5
2018-11-03			138			7.5
2018-11-04						7.5
2018-11-05						7.5
2018-11-06	496		150			7.5
2018-11-07						7.5
2018-11-08	463		166			7.5
2018-11-09						7.5
2018-11-10	302					7.5
2018-11-11						7.5
2018-11-12						7.5
2018-11-13	483					7.5
2018-11-14						7.5
2018-11-15			126			7.5
2018-11-16						7.5
2018-11-17			92			7.5
2018-11-18						7.5
2018-11-19						7.5
2018-11-20			96			7.5
2018-11-21			102			7.5
2018-11-22	398		102			7.5
2018-11-23						7.5
2018-11-24	414		80			7.5
2018-11-25						7.5
2018-11-26	493		82			7.5
2018-11-27	339		98			7.5
2018-11-28	289				Death/Autopsy
	Creatinine (µmol/L)	Proteinuria (mg/mmol creatinine)	ALAT(GPT) (U/L)	Kidney transplant biopsies	Treatments	Steroids per os (mg/d)	Steroids i.v. (mg/d)
For several measurements on a given day, the highest value is noted.

## Sheet: Figure 2
Leblond, Helmchen et al.	Source Data Figure 2a
	HEV genome copy number/ug total RNA	Frozen	FFPE
	Index case Liver	4.41532e+06	90528420
	Index case transplant Kidney	n.d.	n.d.
	Index case Spleen	23209.4	n.d.
	Index case Heart	12500.4	n.d.
	Index case Brain	11951.1	n.d.
	Non-infected Liver	n.d.	n.d.
	Non-infected Kidney	n.d.	n.d.
	n.d.= not detected

## Sheet: Figure 3a_20x
Leblond, Helmchen et al.	Source Data Figure 3a
Co-localization analysis, Patient 1
Staining: DAPI blue (ch1), HEV red (ch2), IGG (FITC, green, ch3)
20x objective, 0.227 micron/pixel, whole glomeruli analysis
			automatic Costes threshold			manual thresholding			manual thresholding		Costes randomization
Glom #	image size (um)		Pearson	Manders M1	Manders M2	MOC	k1	k2	Manders M1	Manders M2	Box size (pix)	P-Value
1	315	279	0.839	0.999	0.929	0.96	0.976	0.945	0.779	0.845	4	100
2	303	301	0.839	0.999	0.91	0.945	0.949	0.942	0.875	0.739	4	100
3	196	209	0.768	0.999	0.886	0.924	0.892	0.958	0.745	0.669	4	100
4	296	249	0.844	0.999	0.899	0.937	0.953	0.921	0.765	0.863	4	100
5	263	317	0.818	0.999	0.903	0.929	1.028	0.838	0.807	0.637	4	100
6	310	245	0.831	0.999	0.888	0.921	0.905	0.937	0.828	0.824	4	100
7	326	256	0.852	0.999	0.996	0.957	1.269	0.721	0.821	0.795	4	100
8	294	248	0.79	0.999	0.894	0.939	1.475	0.597	0.73	0.817	4	100
9	251	250	0.803	0.999	0.945	0.951	0.796	1.137	0.652	0.843	4	100
10	239	231	0.856	0.999	0.866	0.951	0.721	1.254	0.856	0.752	4	100
11	292	297	0.859	0.999	0.953	0.97	1.436	0.655	0.761	0.823	4	100
12	196	186	0.862	0.999	0.937	0.925	1.396	0.612	0.984	0.681	4	100
13	274	252	0.84	0.999	0.937	0.928	1.397	0.617	0.769	0.857	4	100
14	343	251	0.795	0.999	0.902	0.889	1.415	0.558	0.907	0.908	4	100
15	316	227	0.745	0.999	0.876	0.872	1.399	0.543	0.857	0.811	4	100
16	276	282	0.825	0.999	0.998	0.913	5.451	0.152	0.922	0.877	4	100
17	332	289	0.899	0.999	0.96	0.942	1.696	0.523	0.858	0.943	4	100
18	250	251	0.84	0.999	0.88	0.904	1.38	0.592	0.866	0.912	4	100
19	275	237	0.842	0.999	0.921	0.922	2.16	0.393	0.725	0.965	4	100
20	216	224	0.888	0.983	0.999	0.888	4.539	0.173	0.879	0.854	4	100
21	225	197	0.823	0.999	0.893	0.91	0.496	0.553	0.955	0.744	4	100
22	211	216	0.903	0.999	0.993	0.954	1.308	0.696	0.922	0.788	4	100
23	223	265	0.876	0.999	0.951	0.939	1.271	0.693	0.856	0.969	4	100
24	269	261	0.89	0.999	0.993	0.936	1.566	0.559	0.939	0.859	4	100
25	332	284	0.814	0.999	0.931	0.899	1.43	0.565	0.844	0.94	4	100
	MEAN		0.83764	0.99836	0.9296	0.9282	1.53216	0.68536	0.83608	0.8286	MEAN
	STDEV		0.039017	0.0032	0.0421812	0.0246374	1.10752	0.262147	0.0810848	0.089384	STDEV
	SEM		0.00780339	0.00064	0.00843623	0.00492747	0.221504	0.0524295	0.016217	0.0178768	SEM
	COUNT		25	25	25	25	25	25	25	25	COUNT
	MIN		0.745	0.983	0.866	0.872	0.496	0.152	0.652	0.637	MIN
	MAX		0.903	0.999	0.999	0.97	5.451	1.254	0.984	0.969	MAX

## Sheet: Figure 3a_100x
Leblond, Helmchen et al.	Source Data Figure 3a
Co-localization analysis, Patient 1
Staining: DAPI blue (ch1), HEV red (ch2), IGG (FITC, green, ch3)
100x objective, Apotome, deconv, 0.0454 micron/pixel, parts of glomeruli
			automatic Costes threshold			manual thresholding			manual thresholding		Costes randomization
Glom #	image size (um)		Pearson	Manders M1	Manders M2	MOC	k1	k2	Manders M1	Manders M2	Box size (pix)	P-Value
1	73	60	0.734	0.999	0.999	0.901	1.667	0.487	0.661	0.791	10	100
2	48	57	0.596	0.996	0.999	0.943	1.66	0.536	0.502	0.717	10	100
3	53	66	0.69	0.982	0.999	0.95	1.773	0.509	0.553	0.765	10	100
4	47	58	0.546	0.997	0.999	0.747	1.48	0.377	0.447	0.604	10	100
5	68	61	0.302	0.999	0.901	0.612	0.282	1.327	0.219	0.428	10	100
6	84	65	0.794	0.998	0.996	0.927	7.949	0.108	0.659	0.784	10	100
7	60	60	0.796	0.974	0.999	0.923	1.656	0.525	0.728	0.809	10	100
8	79	54	0.843	0.999	0.996	0.927	0.584	1.473	0.775	0.817	10	100
9	54	51	0.68	0.992	0.999	0.956	2.063	0.443	0.577	0.792	10	100
10	71	51	0.761	0.989	0.998	0.956	1.446	0.632	0.592	0.825	10	100
11	51	61	0.459	0.995	0.901	0.924	1.336	0.64	0.349	0.477	10	100
12	50	58	0.706	0.992	0.999	0.907	2.7	0.305	0.621	0.79	10	100
13	66	60	0.681	0.999	0.942	0.901	0.662	1.225	0.597	0.759	10	100
14	57	55	0.656	0.999	0.999	0.934	2.447	0.357	0.609	0.685	10	100
15	41	59	0.679	0.999	0.951	0.94	0.489	1.806	0.645	0.663	10	100
16	87	57	0.763	0.996	0.999	0.964	0.892	1.04	0.695	0.819	10	100
		MEAN	0.667875	0.994063	0.97975	0.90075	1.81787	0.736875	0.576812	0.720313	MEAN
		STDEV	0.137871	0.00712244	0.0354504	0.0918081	1.77437	0.484801	0.141696	0.121976	STDEV
		SEM	0.0344677	0.00178061	0.00886261	0.022952	0.443593	0.1212	0.035424	0.0304941	SEM
		COUNT	16	16	16	16	16	16	16	16	COUNT
		MIN	0.302	0.974	0.901	0.612	0.282	0.108	0.219	0.428	MIN
		MAX	0.843	0.999	0.999	0.964	7.949	1.806	0.775	0.825	MAX

## Sheet: Figure 3b
Leblond, Helmchen et al.	Source Data Figure 3b
Uncropped version
				PAX8 with a strong signal in the brain covering the signal in the kidney
	positive control, +: HEV-replicating Hep293TT cells

## Sheet: Figure 4
Leblond, Helmchen et al.	Source Data Figure 4a
Uncropped version
	HEV-replicating Hep293TT cells:	SN (supernatant) and cell lysates
	Serum of Patient 1
	Kidney of Patient 1

## Sheet: Supplementary Table 2
Leblond, Helmchen et al.	Source Data Supplementary Table 2
Total spectrum count, over 95% probability
	Control case			Patient 1
	Liver	Glomeruli	Interstitial	Liver	Glomeruli	Interstitial
ORF2	0	0	0	25	194	4
		0			288
Podocin	n.d.	19	0	n.d.	9	0
		15			16
Cytokeratin 7	n.d.	28	33	n.d.	28	20
					30
Complement 3	n.d.	116	74	n.d.	190	23
		112			282
Collagen 1A1	70	22	12	50	37	27
		21			34
	n.d.	not detected
